# Supplementary material for: Spatiotemporal single-cell regulatory atlas reveals neural crest lineage diversification and cellular function during tooth morphogenesis
Source: Nat Commun. 2022 Aug 16;13:4803. doi: 10.1038/s41467-022-32490-y (PMC9381504; doi:10.1038/s41467-022-32490-y)
Supplement: Supplementary file 4 — Source data [file 41467_2022_32490_MOESM4_ESM.xlsx]

## Sheet: Fig. 8
i
Root length (mm)
Foxp4fl/fl	Osr2-Cre;Foxp4fl/fl
0.61	0.6
0.65	0.66
0.64	0.63
0.68	0.68

## Sheet: Supplementary Fig. 11
a
Root length (mm)
Control	Lepr-Cre;Igf1fl/fl	Glast1-CreERT2;Igf1fl/fl
0.68	0.61	0.67
0.61	0.63	0.62
0.65	0.66	0.6
0.6	0.6	0.64
b
PDL area (mm2)
Control	Lepr-Cre;Igf1fl/fl	Glast1-CreERT2;Igf1fl/fl
0.041	0.058	0.059
0.039	0.059	0.062
0.035	0.066	0.06
0.045	0.06	0.068
c
PDL area(mm2)
Foxp4fl/fl	Osr2-Cre;Foxp4fl/fl
0.044	0.055
0.039	0.059
0.038	0.061
0.041	0.06
